# Supplementary material for: Predicting Firefighters’ Physical Ability Test Scores from Anaerobic Fitness Parameters & Mental Toughness Levels
Source: Int J Environ Res Public Health. 2022 Nov 18;19(22):15253. doi: 10.3390/ijerph192215253 (PMC9691205; doi:10.3390/ijerph192215253)
Supplement: Supplementary file 1 [file ijerph-19-15253-s001.zip]

Archive with 1 entries (1 files):
- ijerph-1999009-supplementary.pdf
